# Supplementary material for: Brasesquilignan A–E, Five New Furofurans Lignans from Selaginella braunii Baker
Source: Molecules. 2022 Sep 26;27(19):6349. doi: 10.3390/molecules27196349 (PMC9572557; doi:10.3390/molecules27196349)
Supplement: Supplementary file 1 [file molecules-27-06349-s001.zip]

Archive with 1 entries (1 files):
- molecules-1898881-supplementary.pdf
